# Supplementary material for: An Ethylene-Protected Achilles’ Heel of Etiolated Seedlings for Arthropod Deterrence
Source: Front Plant Sci. 2016 Aug 30;7:1246. doi: 10.3389/fpls.2016.01246 (PMC5003848; doi:10.3389/fpls.2016.01246)
Supplement: Supplementary file 1 [file Table_1.XLSX]

## Sheet: TableS1-020816Final_v3
Table S1 Feeding of P. scaber on etiolated wild-type (WT), AtKunitz-PI;1 knock-out mutant (KO) and 35S:: Kunitz-PI;1 overexressor (OE) seedlings.
60	20	80	120	26	110	30	24	114	24	18	122
58	16	78	118	18	112	24	18	108	24	20	116
64	22	84	124	22	108	26	20	104	22	24	114
60.6667	19.3333	80.6667	120.667	22	110	26.6667	20.6667	108.667	23.3333	20.6667	117.333	Mean
1.76383	1.76383	1.76383	1.76383	2.3094	1.1547	1.76383	1.76383	2.90593	0.666667	1.76383	2.4037	SE
	7.77e-05	0.00131273		4.49e-06	0.00718233		0.0739262	1.75e-05		0.2302	2.96e-06	t-Test
WT	KO	0E	WT	KO	0E	WT	KO	0E	WT	KO	0E
Feeding was tested for populations of 120 seedlings that had been grown on agar plates containing the ethylene precursor ACC (panels D-F), ethylene biosynthesis inhibitor silver nitrate (panels G-I), or the auxin IAA (panels J-L). Control plates lacked any additives (panels A-C) and is expressed as number of undamaged seedlings. Mean values for three independent experiments (Mean), standard error…
