# Supplementary material for: An Ethylene-Protected Achilles’ Heel of Etiolated Seedlings for Arthropod Deterrence
Source: Front Plant Sci. 2016 Aug 30;7:1246. doi: 10.3389/fpls.2016.01246 (PMC5003848; doi:10.3389/fpls.2016.01246)
Supplement: Supplementary file 2 [file Table_2.XLSX]

## Sheet: TableS2-020816Final_v3
Table S2 Feeding of Armadillidium vulgare (pillbug) and Porcellio scaber (woodlouse) on Arabidopsis Kunitz-PI;1 and soybean trypsin inhibitor diets.
24	3	24		24	3	24
23	4	23		23	2	23
23	3	24		24	4	24
23.3333	3.33333	23.6667		23.6667	3	23.6667	Mean
0.333333	0.333333	0.333333		0.333333	0.57735	0.333333	SE
	1.85e-06	0.518519			6.45e-06	1	t-Test
	***	not significant			***	not significant
Feeding assays were carried out for starved pillbugs (panels A-C) and woodlice (panels E-G) on Kunitz-PI;1 (panels B and F), soybean trypsin inhibitor (panels C and G) and respective control plates containing senescent Arabidopsis leave (panels A and E). Numbers refer to populations of 24 arthropods analysed. Mean values for three independent experiments (Mean), standard errors (SE), as well as p…
